# Supplementary material for: Facile Transformation from Rofecoxib to a New Near-Infrared Lipid Droplet Fluorescent Probe and Its Investigations on AIE Property, Solvatochromism and Mechanochromism
Source: Molecules. 2023 Feb 15;28(4):1814. doi: 10.3390/molecules28041814 (PMC9967153; doi:10.3390/molecules28041814)
Supplement: Supplementary file 1 [file molecules-28-01814-s001.zip]

Archive with 1 entries (1 files):
- molecules-2171205-supplementary.pdf
